# Supplementary material for: Potential Chemotherapeutic Effect of Selenium for Improved Canceration of Esophageal Cancer
Source: Int J Mol Sci. 2022 May 14;23(10):5509. doi: 10.3390/ijms23105509 (PMC9145868; doi:10.3390/ijms23105509)
Supplement: Supplementary file 1 [file ijms-23-05509-s001.zip]

Archive with 1 entries (1 files):
- ijms-1717762-supplementary.pdf
